# Supplementary material for: Changes in the Microbiome Profile in Different Parts of the Intestine in Piglets with Diarrhea
Source: Animals (Basel). 2022 Jan 28;12(3):320. doi: 10.3390/ani12030320 (PMC8833389; doi:10.3390/ani12030320)
Supplement: Supplementary file 1 [file animals-12-00320-s001.zip]

Archive with 1 entries (1 files):
- animals-1522132-supplementary.pdf
